# Supplementary material for: The Effect of Smoking on Humoral Response to COVID-19 Vaccines: A Systematic Review of Epidemiological Studies
Source: Vaccines (Basel). 2022 Feb 16;10(2):303. doi: 10.3390/vaccines10020303 (PMC8880575; doi:10.3390/vaccines10020303)
Supplement: Supplementary file 1 [file vaccines-10-00303-s001.zip]

Archive with 1 entries (1 files):
- vaccines-1572866-supplementary.pdf
